# Supplementary material for: Plant-Based Flavones of Therapeutic Interest Loaded into Polymeric Nanoparticles
Source: Pharmaceutics. 2026 May 29;18(6):676. doi: 10.3390/pharmaceutics18060676 (PMC13304834; doi:10.3390/pharmaceutics18060676)
Supplement: Supplementary file 1 [file pharmaceutics-18-00676-s001.zip]

Archive with 1 entries (1 files):
- pharmaceutics-4283847-supplementary.pdf
